# Supplementary material for: Bone Regeneration Drug BMP-7 Mitigates Ponatinib-Induced Cardiotoxicity via Inhibition of Pyroptosis and Modulation of TGF-β/SMAD Signaling Pathway
Source: Cells. 2026 Apr 24;15(9):762. doi: 10.3390/cells15090762 (PMC13162625; doi:10.3390/cells15090762)
Supplement: Supplementary file 1 [file cells-15-00762-s001.zip]

Archive with 1 entries (1 files):
- cells-4235317-supplementary.pdf
